# Supplementary material for: Associations Between Serum 25-Hydroxyvitamin D Levels and Metabolic Syndrome Among Korean Adolescents: Based on the Korea National Health and Nutrition Examination Survey in 2022–2023
Source: Nutrients. 2026 Jan 22;18(2):360. doi: 10.3390/nu18020360 (PMC12845353; doi:10.3390/nu18020360)
Supplement: Supplementary file 1 [file nutrients-18-00360-s001.zip]

Archive with 1 entries (1 files):
- nutrients-4089219-supplementary.pdf
